# Supplementary material for: Individual variation in role construal predicts responses to third-party biases in hiring contexts
Source: PLoS One. 2021 Feb 3;16(2):e0244393. doi: 10.1371/journal.pone.0244393 (PMC7857582; doi:10.1371/journal.pone.0244393)
Supplement: S1 File — (ZIP) [file pone.0244393.s001.zip]

Archive with 10 entries (10 files):
- S1 Appendix.docx
- __MACOSX/._S1 Appendix.docx
- S1 Supplement.docx
- __MACOSX/._S1 Supplement.docx
- S1 Table.docx
- __MACOSX/._S1 Table.docx
- S2 Appendix.docx
- __MACOSX/._S2 Appendix.docx
- S2 Supplement.docx
- __MACOSX/._S2 Supplement.docx
